# Supplementary material for: Long-term visual prognosis and characteristics of recurrent retinal detachment after silicone oil removal
Source: PLoS One. 2023 Feb 8;18(2):e0265162. doi: 10.1371/journal.pone.0265162 (PMC9907833; doi:10.1371/journal.pone.0265162)
Supplement: S1 File — (XLSX) [file pone.0265162.s001.xlsx]

## Sheet: work
Age	Sex	1:OD, 2:OS	Result(1:flat, 2:RD_recur, 3:Vit Hm, 4:ERM, 5:PVR, 6:MH_recur, 7:MH, 8:subR Hm, 9:impending MH, 10:suprachoroidal Hm, 11:IOL subluxation, 12:CNV, 13:disciform scar)	CIx(1:2ndary G, 2:corneal opacity, 3:Phthisis, 4:strabismus, 5:Optic atrophy)	1VA	preOpVA	postOPVA	days btn Op n SO	Encircle 1Y_2N	No of Ops	Dx(1:RRD, 2:TRD, 3:MHRD, 4:Vit Hm, 5:Scleral rupture, 6:MH, 7:myopic retinoschisis, 8:endoRD, 9:old RD, 10:PVR, 11:Retinal Hm, 12:Coat's, 13:Retinoschisis, 14:SRD)	Dx2(1:Vit Hm, 2:PDR, 3:PVR, 4:trauma, 5:RRD, 6:MH, 7:high myopia, 8:choroidal detachment, 9:ARN, 10:TRD, 11:Uveitis, 12:CMV retinitis, 13:hyphema, 14:subR Hm, 15:Retinoschisis, 16:Total RD, 17:atopy, 18:PCV, 19:Coat's, 20:suprachoroidal Hm, 21:ERM ,22:toxoplasmosis, 23:IOFB, 24:myopic CNV, 25:chorioretinal atrophy, 26:foveoschisis, 27:retinal dialysis, 28:retinal cyst, 29:Terson, 30:hypotony, 31:…	Dx3(1:Vit Hm, 2:PDR, 3:PVR, 4:trauma, 5:RRD, 6:MH, 7:high myopia, 8:choroidal detachment, 9:ARN, 10:TRD, 11:Uveitis, 12:CMV retinitis, 13:hyphema, 14:subR Hm, 15:Retinoschisis, 16:Total RD, 17:atopy, 18:PCV, 19:Coat's, 20:suprachoroidal Hm, 21:ERM ,22:toxoplasmosis, 23:IOFB, 24:myopic CNV, 25:chorioretinal atrophy, 26:foveoschisis, 27:retinal dialysis, 28:retinal cyst, 29:Terson, 30:hypotony, 31:…	Dx4(1:Vit Hm, 2:PDR, 3:PVR, 4:trauma, 5:RRD, 6:MH, 7:high myopia, 8:choroidal detachment, 9:ARN, 10:TRD, 11:Uveitis, 12:CMV retinitis, 13:hyphema, 14:subR Hm, 15:Retinoschisis, 16:Total RD, 17:atopy, 18:PCV, 19:Coat's, 20:suprachoroidal Hm, 21:ERM ,22:toxoplasmosis, 23:IOFB, 24:myopic CNV, 25:chorioretinal atrophy, 26:foveoschisis, 27:retinal dialysis, 28:retinal cyst, 29:Terson, 30:hypotony, 31:…	generalcondition(1:D, 2:H, 3:DH, 4:atopy, 5:Leukemia, 6:Hyperthyroidism, 7:MI, 8:stroke: 9:Marfan, 10:Behcet, 11:Schizo, 12:Epilepsy, 13:Eales)	tearpos
23	M	2	1		LP+	HM	LP-	1078	1	3	1	7				9
46	F	2	3	2	0.04	0.1	HM	287	1	4	2	1	2		1
14	M	2	1		0.125	FC60	0.25	126	2	1	1	11
58	F	2	2		0.1	0.02	HM	140	1	1	1	8			2
46	M	1	1		HM	0.06	0.04	258	1	1	1				2	11
64	F	2	1		HM	0.125	0.06	1148	1	1	2	1			2
54	F	1	1		0.5	0.04	0.08	87	2	1	1					12
50	M	2	2		0.06	FC20	HM	217	2	1	2	2			1
36	F	2	1		LP+	LP-	LP-	2391	2	1	2	1	2		1
17	M	2	1	3	HM	HM	AE	321	1	6	1					5
58	F	1	1		FC10	HM	HM	118	1	1	2	3
53	M	2	4		LP+	0.04	0.06	93	2	1	2	1
45	F	1	1		FC10	FC30	0.02	27	2	1	2	1	2		1
61	F	1	1		HM	HM	HM	897	1	4	2	2			1
75	M	1	13		FC10	0.02	0.1	1250	2	1	1	1	2	14
57	M	1	1		0.04	0.5	0.63	144	1	2	1					12
25	M	2	1		0.08	0.04	0.25	167	2	1	1	1	4			3
70	F	2	2		HM	HM	0.32	97	1	3	1	8			3	3
45	F	1	9		LP+	0.02	0.5	49	2	1	2	2			1
47	M	1	2		0.04	0.06	FC10	145	1	2	1					6
29	F	1	1	1	HM	0.02	0.5	98	1	1	1	3			4	4
48	F	1	1		HM	FC30	0.04	77	2	2	2	2			1
32	M	1	1		0.25	0.02	0.04	63	2	1	1	11
66	F	1	2		0.02	0.2	FC30	209	2	1	1	6			2	total
46	M	2	2		HM	LP+	FC10	27	1	2	2	2			1
31	F	2	1		0.8	0.06	0.16	84	1	2	1	3			13	12
31	F	1	1		FC50	FC10	0.5	39	2	2	1
61	F	1	1		HM	HM	0.4	9	2	1	1					11
41	M	2	1		0.32	0.02	0.25	-71	1	1	5	1	4			4
55	M	2	1	2	LP+	HM	HM	242	1	2	5	16	3	4
36	M	1	1	1	FC30	0.02	FC10	88	1	1	1					9
55	M	1	1		HM	0.02	HM	138	2	2	1				1	12
57	F	2	1		HM	0.4	1	140	1	1	1	16	3			10
61	F	1	1		0.02	FC30	0.02	168	1	2	1	3	1		3	5
39	M	1	1		FC50	HM	FC30	328	2	1	1	1	16
71	F	1	1		0.06	FC10	0.1	122	2	1	2	1			2
52	M	2	1	1	0.63	0.5	1	104	1	1	1				2	6
54	F	1	1		0.125	0.06	0.125	102	2	1	2	2	1		3
41	M	2	1		0.125	0.32	0.04	1090	1	1	1	9	21
36	M	1	1		HM	FC10	FC30	283	1	1	1	1	3	4		12
59	F	2	4		0.1	0.32	1	98	2	1	1					4
62	F	1	1		FC50	0.04	FC30	283	2	1	1	6
60	M	1	1		FC10	FC10	0.16	35	2	1	2	2	1		3
62	F	2	1	4	FC30	0.25	0.2	196	1	1	5	1	4		2
71	F	2	1	2	0.1	0.02	FC30	29	2	1	1				2	6
68	M	1	1		0.1	0.02	0.02	120	2	1	2	2			1
54	M	2	1		0.5	0.04	0.63	126	2	1	2	2			3
22	M	2	1		HM	HM	0.125	64	1	1	4	31
71	F	1	1		FC50	0.06	0.08	358	2	1	1	6			2
57	F	1	2		FC50	0.32	0.16	126	2	2	1	6
63	F	2	1		FC20	0.2	0.1	161	2	1	1	25			3
57	F	2	1		0.125	0.1	0.16	119	2	1	2	2	1		3
69	F	1	1		FC30	FC50	FC30	232	2	1	1	6	26		12
56	F	1	1		0.32	0.125	0.5	121	2	1	2	2	32		1
66	M	2	1		0.1	0.02	0.125	78	2	1	2	2			3
22	M	1	2		HM	FC50	0.06	147	2	1	1	19
61	F	2	2		LP+	HM	LP-	56	2	1	1				1	5
63	F	1	2		0.1	0.32	0.06	98	2	1	1	15	7
46	M	2	1		0.2	0.06	0.125	922	1	3	1	9	7
54	F	1	1		FC10	HM	HM	388	2	1	1	6			9
46	F	1	1		0.4	0.4	0.4	98	2	2	2	2	21		3
53	M	2	1		0.1	HM	0.06	164	2	1	2	2	1	32	3
48	M	2	1	1	0.16	0.5	0.8	102	1	1	1
49	F	1	7		HM	0.02	0.1	131	2	1	1					total
59	M	1	1		0.4	HM	0.08	287	2	2	1				3	8
38	M	1	1	2	FC10	HM	0.08	69	1	2	1	28
36	F	1	1	1	HM	0.2	0.1	437	1	1	1
63	M	2	1	1	HM	0.04	HM	321	2	1	1	1				8
80	M	2	1		HM	FC10	LP+	71	2	1	1	19
49	F	1	2		HM	FC10	LP-	65	2	1	1	7				total
50	F	2	1	2	HM	HM	LP-	13	2	2	2	2	1		3
31	M	1	2	2	HM	0.02	LP-	1197	1	2	1	11				5
66	F	1	1		0.125	0.02	0.04	174	2	1	1	6			3
73	F	2	2	2	0.02	0.02	HM	75	2	2	1	21			2	10
55	M	2	1	1	FC30	0.02	0.1	11	1	1	2	22			1
23	M	1	5	3	0.2	0.02	LP-	120	1	1	1					11
53	F	1	1		0.02	0.25	0.16	99	2	1	2	2	1		1
44	F	2	1		0.02	0.02	0.5	111	2	1	1				6	7
13	M	1	1		HM	0.125	0.25	0	2	1	1	7
63	F	1	1		0.25	FC20	0.06	77	2	1	1	4				1
60	M	2	1		HM	HM	HM	112	2	1	2	2	1		3
45	F	1	2	3	HM	FC30	LP-	147	2	1	1	9
12	M	1	3		FC10	FC50	HM	218	1	3	1					5
45	F	2	1		LP+	LP-	LP-	32	2	1	2	2	1		3
63	M	2	3		HM	FC30	HM	133	2	1	4	12			5
39	M	2	11		FC50	FC10	0.16	108	2	2	1					12
58	M	1	1		0.2	0.2	0.5	62	2	2	1	10	2		3	7
50	M	2	1		0.1	0.4	0.63	122	2	2	1	4				12
51	F	2	1	3	LP+	0.02	LP-	455	1	1	1	1	4
50	F	2	1		0.02	0.02	0.4	301	2	1	2	2	1		1
53	F	2	1	1	LP+	HM	LP-	113	1	1	5	5	4
54	M	1	1		FC50	0.04	0.125	149	2	1	2	2			1
38	F	2	1		0.16	0.02	1	139	2	1	2	2			1
74	M	1	1		0.125	0.08	0.32	176	1	3	1				2
73	M	1	1		0.1	FC30	FC30	77	1	3	1				2
42	M	1	1	1	0.4	FC10	0.2	60	1	2	1				2	12
49	F	1	1		0.02	HM	0.63	107	2	1	2	2	1		3
42	M	2	1	1	HM	0.125	LP-	114	2	1	2	2	1		1
72	F	1	1		0.125	0.125	0.5	98	1	2	1	3			2	11
84	F	2	1		0.5	0.04	0.5	203	2	1	1					12
54	M	1	1		0.02	0.04	0.125	167	1	2	1	27			3	9
43	F	2	1		0.02	0.06	0.63	113	2	1	2	2	1		3
60	M	1	1		0.04	0.02	FC30	90	1	1	1	6			2	11
65	M	2	1		FC30	0.32	0.63	95	2	1	1
45	M	1	5		0.8	0.32	0.4	100	2	1	1					12
45	F	1	1		0.1	0.2	0.5	187	2	1	2	2	1		1
45	F	2	1		0.06	0.02	0.04	105	2	1	2	2	1		1
37	M	2	10	3	HM	LP+	LP-	460	2	1	1	4				total
16	M	1	1		0.02	0.25	0.32	155	1	5	1	3				5
45	F	1	1		0.1	FC30	0.16	66	2	1	2	2	1		3
59	M	1	2		HM	0.1	HM	185	2	1	5	5	4		2	8
63	F	2	1		0.16	0.1	0.1	175	1	2	5	5	4		2	9
61	M	1	1		0.125	HM	FC30	184	1	2	5	5	4			9
50	M	1	1		HM	FC30	0.08	1174	1	1	1					total
63	M	1	1		FC50	FC50	0.1	122	2	2	5	5	4			12
56	M	1	2	2	0.02	0.02	LP-	55	2	2	1					7
35	M	1	1		HM	0.5	1	112	1	1	1				9	total
17	M	1	1	1	0.125	FC10	0.1	84	2	1	1	4				9
14	M	2	1		0.16	0.02	FC30	143	1	1	1					12
37	M	2	1	2	LP+	FC30	LP+	280	2	1	5	13
51	M	2	1		0.5	0.16	0.08	59	2	3	1				1	3
45	F	2	1		FC10	HM	FC30	36	2	2	2	2	1		3	9
42	M	1	1		0.2	0.2	0.8	56	2	1	2	1	2		1
49	M	1	1		0.1	FC30	0.2	86	2	1	1					10
45	F	1	1		FC10	HM	FC30	29	2	1	2	2	1		3	8
43	F	1	1		LP+	LP+	LP+	423	2	1	2	1			1
61	M	2	1		FC30	FC50	0.16	120	2	1	4				1
53	F	1	1	3	HM	HM	LP-	1743	1	2	2	2			3
59	M	1	4	1	0.125	0.02	0.1	122	1	3	1					5
52	F	1	1		0.125	FC30	1	49	2	1	2	2			3
71	F	2	1		0.04	0.2	0.2	80	1	1	1				1	2
49	M	1	1		0.16	0.2	FC20	112	2	1	2	2			3
44	M	1	1		LP+	0.02	0.16	75	1	2	1	4				12
58	F	2	1		0.02	0.02	0.125	125	2	1	1	6
45	F	2	1		0.125	HM	0.02	84	1	2	1					11
48	M	1	4		0.04	0.04	FC30	192	1	1	1				11	5
50	M	1	1		FC30	0.1	0.1	98	1	2	1					7
60	F	2	1		0.02	0.02	0.2	102	2	1	1					10
37	M	1	2		HM	FC10	LP+	84	2	1	8	4				6
54	M	1	1		FC10	FC10	FC10	896	2	1	1				3
30	F	1	1		0.02	HM	HM	628	2	1	11				5
72	M	2	1		FC50	FC50	0.04	149	2	1	1				2	12
77	F	1	1		HM	HM	HM	1336	2	1	1	1			2	11
84	F	1	1		0.02	0.02	0.16	99	2	2	1					total
33	F	2	1		0.32	0.25	0.08	97	1	3	1					12
71	M	1	1		0.02	0.06	0.04	0	2	1	1					12
66	M	1	1		0.04	0.06	0.04	74	1	2	1	3			2	10
49	M	2	3		FC30	0.04	1	90	2	1	2	1	2		1
47	M	1	1		0.2	0.25	0.5	112	1	2	1					12
60	F	1	1		0.06	0.1	0.4	119	2	1	1	3			3	9
59	M	1	1	3	0.02	LP+	LP-	194	1	1	1					11
21	M	1	1		0.05	FC40	0.63	55	2	1	1					10
43	M	2	1		0.08	0.1	0.1	136	2	1	1	3			2	2
55	M	1	1		FC50	FC50	0.32	91	2	1	4	2			1
39	F	2	2	1	0.16	0.16	LP+	69	2	4	2	2			3
28	F	1	2		0.125	0.1	LP+	119	1	2	1	17			4	1
62	M	2	4		HM	0.1	LP+	185	1	1	1	9			5	6
70	F	1	1		FC30	0.04	0.02	412	2	2	1	6			2
57	M	1	2		FC30	0.02	FC30	131	1	2	1					12
68	M	1	2		0.08	HM	LP+	56	2	2	1	3				9
49	M	1	1		0.2	0.04	0.125	278	1	4	1					6
18	F	2	1		0.1	FC30	0.1	167	2	1	1	7				12
57	F	1	1		0.02	FC10	0.04	133	1	1	1				8	2
53	M	2	1		FC30	FC30	0.25	105	2	1	2	2			3
45	M	2	1		HM	FC30	0.2	110	2	1	1					12
40	M	1	1		0.02	HM	HM	26	2	1	1	7				12
32	M	2	1	1	HM	0.04	HM	661	1	1	8					total
16	M	1	1		0.125	0.06	0.16	189	1	1	1	17			4	11
71	F	1	1	1	FC30	FC10	FC30	167	2	2	3	15			1
12	M	2	2	3	HM	HM	LP-	735	2	1	12
14	M	1	1		0.04	0.08	0.16	189	1	5	1
62	F	2	1		LP+	HM	HM	112	2	1	5	4			2
31	M	2	1	1	HM	HM	HM	126	1	3	2	2			3
84	F	2	1		0.02	FC50	0.1	105	2	1	9				2
51	M	2	1		HM	0.1	0.125	98	2	1	1	3				2
54	M	2	1		0.02	0.32	0.63	209	2	1	2	2			1
54	F	1	1	1	HM	HM	HM	350	1	4	1	10	2		1	6
71	F	1	1		0.02	0.02	0.02	88	2	1	3
48	M	1	1		0.1	HM	0.25	91	1	2	1				2
77	F	2	1		FC10	0.02	0.08	108	1	1	1				3
41	M	1	1	3	HM	FC10	HM	399	2	1	1	9
63	F	2	1		0.125	0.25	0.32	322	2	1	2	15	7
56	F	1	1		0.1	0.32	0.4	91	2	1	1					11
59	M	2	1		HM	0.02	0.1	119	2	1	1	1	12		3
62	F	1	2	3	HM	0.02	LP-	119	1	1	1				2	11
63	F	1	1		HM	HM	HM	1916	1	2	1				2	2
69	M	2	1		HM	FC50	FC30	180	2	1	3
71	F	1	1		0.02	FC20	0.08	393	2	2	3	7
62	F	1	2		FC10	0.06	LP+	123	1	2	1				2	10
36	M	1	1	1	1	0.06	FC30	87	1	1	1	3
28	M	2	2	3	FC30	0.06	LP-	217	1	2	1	3			4	7
39	F	2	1		FC10	0.16	0.63	98	1	2	1					5
54	F	2	1		0.1	0.02	0.25	126	2	1	2	1	2		1
48	M	1	1		0.04	FC30	0.06	126	2	1	2	1	2		3
60	M	1	1		FC30	0.06	0.5	77	2	2	1	3			3	4
54	M	1	2	3	FC10	HM	LP-	35	2	1	1	9			3
67	F	2	1		0.1	0.1	0.125	238	2	3	1				2	7
67	F	2	1		0.5	0.32	0.5	91	2	1	2	1	2		3
67	F	1	1		0.1	0.1	0.1	140	2	1	7
44	M	1	1		FC10	0.1	0.1	136	2	1	4	4
37	M	1	1	2	0.02	FC30	0.02	112	2	1	3				6	10
58	F	1	6		0.04	0.1	0.02	98	2	1	3	7			3
39	F	1	1	1	FC30	FC30	0.08	91	2	2	1					10
69	M	2	1		HM	FC50	0.5	105	2	1	4	18
50	M	1	1		0.8	0.125	0.25	105	1	1	1	3				7
7	F	2	1		FC20	FC10	HM	755	1	3	5	5	4
14	M	1	5		HM	0.1	FC30	155	1	2	1	3	27			total
70	M	1	1		HM	HM	0.16	77	2	1	4	2			3	12
76	M	1	1		FC10	0.02	0.5	84	2	1	1	3			2	7
56	M	2	1		0.02	0.125	1	92	2	2	1					3
57	M	1	1		FC10	0.06	0.125	75	2	1	1	1	3		3	total
46	F	1	2		HM	FC20	HM	98	2	1	2	1	2		1
63	F	2	1		FC30	0.02	0.04	515	2	1	3				2
20	M	1	1		FC20	0.08	0.5	133	2	1	1	14				6
64	F	2	1		0.04	0.04	0.16	119	2	1	3	3			1
52	M	1	1		HM	0.1	0.2	77	2	1	5	4	1			9
69	M	2	1		HM	FC10	FC30	115	2	1	1	9
51	F	1	1		FC50	0.02	0.1	105	2	1	2	1	2		1	5
41	M	1	1	3	FC20	HM	LP-	1324	1	1	1
19	M	2	3		FC50	HM	HM	14	1	1	1	4	33
47	M	1	2	2	HM	HM	HM	186	1	2	1	3	4
69	M	1	1		0.04	FC30	FC50	105	2	1	1	3				total
40	M	1	1		FC50	0.02	0.1	98	1	1	1	3			2	2
62	M	2	1		FC50	HM	0.125	363	2	1	1					11
46	M	1	8		LP+	HM	HM	14	1	1	5	4	8
49	M	1	1	1	0.32	FC30	0.16	114	1	2	1	3				10
40	M	1	1	2	HM	0.02	HM	104	1	1	10	4
55	M	2	2		0.04	0.2	0.02	68	2	1	2	2			1
71	F	2	1	1	HM	FC30	HM	133	1	1	1	3
55	M	1	1	3	FC50	0.02	LP-	119	1	3	1	20				2
37	F	1	1	1	HM	FC30	FC30	112	2	1	3	8
51	M	2	1		LP+	0.5	0.125	203	1	1	1	4			2
27	M	1	1	3	HM	HM	LP-	138	1	1	1	3				7
37	M	1	1		0.8	FC30	0.16	117	2	1	1				4	10
76	M	1	1		FC30	FC10	FC20	749	2	1	13
21	M	1	1		0.02	0.06	0.1	119	1	5	1	3
67	M	2	1		HM	HM	HM	1036	1	2	1	3			2
70	F	2	1		FC10	0.1	0.1	363	2	2	3	3
53	M	2	1		FC30	FC50	0.1	100	2	1	6	14
51	M	2	1		0.2	FC50	0.04	52	2	1	2	2			1
56	F	2	1		HM	0.04	LP-	105	2	1	4	18			10
53	M	2	1		HM	0.04	0.04	133	1	1	9	30			1
49	M	1	1		0.1	FC30	0.5	133	1	1	1	3			3
18	M	2	1		0.06	0.02	0.32	203	1	2	1	3				3
55	M	2	1		0.04	0.02	0.5	139	1	1	1	3	4			7
51	M	1	1	1	FC30	0.125	0.4	42	2	1	2	1	2		1
53	M	2	1		HM	FC20	0.04	133	2	1	2	1	2		3
57	F	2	4		FC10	FC30	1	89	2	1	1	3			2	5
63	M	1	1		HM	0.02	0.02	105	2	1	2	2			1
50	M	1	1		FC50	0.2	0.25	360	1	2	1					12
71	M	2	1		HM	FC50	0.1	93	2	1	1	4
69	M	2	1		FC30	FC10	0.25	442	2	1	2	1	2		1
63	M	2	1	5	LP+	LP+	LP-	350	1	1	2	1	2		3
49	M	2	1		0.04	FC20	HM	105	2	1	2	1	2		1
72	F	1	1		HM	0.06	0.1	895	2	1	3				3
60	M	1	1		0.16	0.16	0.8	82	1	1	1	4			1
49	M	1	1		0.02	HM	HM	98	2	1	2	2			1
54	M	2	1		0.04	FC30	0.32	112	1	1	1	3
74	M	1	1		HM	FC10	HM	294	1	2	5	4			7
65	F	1	1		0.5	0.04	0.5	56	2	1	6
42	M	2	1		FC20	0.1	0.2	101	2	1	1	24
51	F	2	1		0.32	1	1	67	2	1	1	3				11
46	M	1	1		0.04	HM	0.16	98	1	1	3				6	5
40	M	2	1		0.63	FC30	0.04	161	1	1	1	12			5
71	M	1	1		HM	FC20	FC30	273	2	1	1	3	8		3	2
43	M	1	2		FC30	0.16	FC30	97	2	1	1	4			2	5
58	F	1	1		0.08	0.16	0.4	96	2	1	1					1
27	M	1	1	1	HM	0.02	HM	84	1	1	4	13	4
60	F	1	6		0.16	0.04	0.04	196	2	1	3
71	M	1	1	2	FC30	0.02	FC50	386	2	3	3				1
64	F	1	1		HM	FC30	0.08	105	1	1	1	3			2	12
61	M	2	1		0.04	0.1	0.1	91	2	1	3
22	M	1	1	2	FC30	FC10	FC10	168	1	2	1	4
34	M	2	1		HM	0.04	0.4	93	2	1	1	3				1
61	M	2	1		HM	0.04	0.4	35	2	1	4				2
47	M	2	1	3	HM	HM	AE	518	1	4	1	29			8	4
49	M	1	1		0.2	0.04	1	99	2	1	1	8	4
56	M	1	1		0.1	0.04	0.16	221	2	1	1	3				9
56	M	2	2		FC50	0.04	0.16	86	1	1	1				2	4
65	M	2	1	1	HM	HM	HM	2511	2	2	4	2			1
39	F	2	1		HM	0.02	0.02	84	2	1	2	1	2		1
63	M	1	1		0.02	0.16	0.02	91	1	2	1				1	7
49	F	2	1		0.8	0.4	0.8	94	2	1	1	14			2	1
45	M	2	1		0.8	0.04	0.125	89	1	1	14	9
21	M	1	1		LP+	0.02	0.2	180	1	1	1					10
73	F	1	1		0.32	0.02	0.2	96	1	2	1				3	1
39	M	1	1		HM	HM	LP-	112	2	1	2	1	2		1
57	M	2	1		0.1	0.2	0.32	133	2	1	2	1	2		3
46	F	2	1		HM	0.125	0.2	97	2	1	1					11
53	M	1	1	1	HM	HM	LP-	161	2	1	2	1	2		1
34	F	2	1		FC30	0.06	0.125	686	2	1	4	2			1
33	M	1	1		FC50	0.08	0.32	75	2	1	5	4
57	F	1	12		FC30	0.2	0.1	288	2	1	3
57	M	1	1	4	0.8	FC50	0.4	259	1	2	1				2	12
39	F	2	1		0.08	0.5	0.8	88	2	1	1					11
42	M	1	1		1	0.2	0.63	63	1	2	1					5
46	M	2	2		HM	0.06	0.1	126	2	1	2	1			2
70	M	2	1		LP+	LP-	LP-	463	1	1	1	8	4			5
60	F	1	1		HM	0.02	0.8	62	2	1	1	3				5
57	M	2	1		HM	HM	LP-	176	2	1	2	1	2		1
75	F	2	1		FC30	0.1	FC30	182	2	1	7				3
58	F	2	1	1	HM	FC30	LP-	25	2	1	2	1	2		1
36	M	2	1		HM	FC20	0.16	73	2	1	5	23	4		1	7
27	M	2	1		FC50	FC10	0.06	295	2	1	2	1	2		3
49	M	1	2		0.06	FC10	HM	203	2	2	2	3	4		1
60	M	1	1		0.08	0.2	0.5	47	2	1	1					6
37	M	1	1		0.8	0.25	LP+	114	2	1	1					11
51	M	1	1		FC50	FC30	FC30	143	1	2	1				1
70	F	1	1		FC10	FC30	FC10	112	2	1	3				2	10
52	M	1	1		0.16	0.1	HM	322	2	1	6	26
68	F	1	1		FC10	FC30	FC30	361	2	2	3	3			2
47	M	1	1	2	LP+	LP+	HM	1240	2	1	4	13
57	M	1	1		FC10	FC10	0.63	80	2	1	2	1	2		3	12
79	M	1	1		0.1	0.16	0.32	225	1	3	1	3			2
75	M	1	1		HM	0.02	0.2	259	1	2	1					9
64	M	2	1		FC20	HM	0.1	119	2	1	2	2	3		3
72	F	1	1		0.04	FC50	0.04	304	2	3	3				2
43	M	1	1		1	0.2	0.63	35	2	1	1	4			2
56	M	2	1		0.8	0.63	1	63	1	1	1	10			2	11
22	M	2	2	4	HM	FC50	LP-	869	1	3	1					5
72	F	1	1		0.125	FC30	HM	2019	2	3	3
27	M	1	1		HM	0.6	1	91	1	1	1	4	1			5
61	F	1	4		FC10	0.02	0.16	245	1	3	1
53	M	2	1		0.32	0.1	0.5	245	1	1	1					12
73	F	2	1		FC50	0.2	0.125	272	2	1	3	5			2	3
70	F	2	1	1	FC30	0.06	0.25	208	1	3	1				2	6
60	M	1	6		0.32	0.1	0.2	175	2	1	3	10	21		3
76	F	2	2		0.02	FC50	0.02	3536	2	1	3
50	M	2	1	1	0.16	0.25	FC30	119	1	1	1					8
17	M	1	1		0.63	0.4	0.5	84	1	1	1				5	4
52	F	1	1		0.02	0.2	0.8	134	2	1	1					12
55	M	1	1		0.16	0.16	0.5	172	1	2	1	3				1
57	F	2	3		0.04	0.125	HM	510	2	2	2	1	2		3
6	F	2	1		HM	FC10	HM	427	1	2	1	3	4			8
50	M	2	1		HM	FC20	FC10	692	2	2	2	1	2		1
56	M	1	1		0.63	FC30	0.32	36	2	1	4	12			5
30	M	2	1		LP+	HM	LP-	1083	1	3	1	7				9
24	M	2	1		0.125	FC60	0.25	126	2	1	1	11
58	F	2	2		0.1	0.02	HM	140	1	1	1	8			2
46	M	1	1		HM	0.06	0.04	258	1	1	1				2	11
64	F	2	1		HM	0.125	0.06	1513	1	1	2	1			2
50	M	2	2		0.06	FC20	HM	217	2	1	2	2			1
36	F	2	1		LP+	LP-	LP-	2025	2	1	2	1	2		1
22	M	2	1	3	HM	HM	AE	321	1	6	1					5
58	F	1	1		FC10	HM	HM	118	1	1	2	3
45	F	1	1		FC10	FC30	0.02	27	2	1	2	1	2		1
61	F	1	1		HM	HM	HM	1992	1	4	2	2			1
65	M	1	13		FC10	0.02	0.1	154	2	1	1	1	2	14
45	F	1	9		LP+	0.02	0.5	49	2	1	2	2			1
52	M	1	1		0.04	0.5	0.63	144	1	2	1					12
25	M	2	1		0.08	0.04	0.25	167	2	1	1	1	4			3
70	F	2	2		HM	HM	0.32	97	1	3	1	8			3	3
47	M	1	2		0.04	0.06	FC10	145	1	2	1					6
32	F	1	1	1	HM	0.02	0.5	98	1	1	1	3			4	4
34	M	1	1		0.25	0.02	0.04	63	2	1	1	11
66	F	1	2		0.02	0.2	FC30	209	2	1	1	6			2	total
54	F	1	1		0.5	0.04	0.08	87	2	1	1					12
46	F	2	3	2	0.04	0.1	HM	286	1	4	2	1	2		1
44	M	2	2		HM	LP+	FC10	27	1	2	2	2			1
32	F	2	1		0.8	0.06	0.16	84	1	2	1	3			13	12
39	M	1	1	1	FC30	0.02	FC10	88	1	1	1					9
66	F	1	1		HM	HM	0.4	9	2	1	1					11
41	M	2	1		0.32	0.02	0.25	294	1	1	5	1	4			4
52	M	2	1	2	LP+	HM	HM	242	1	2	5	16	3	4
53	M	2	4		LP+	0.04	0.06	93	2	1	2	1
55	M	1	1		HM	0.02	HM	138	2	2	1				1	12
52	F	2	1		HM	0.4	1	140	1	1	1	16	3			10
61	F	1	1		0.02	FC30	0.02	168	1	2	1	3	1		3	5
39	M	1	1		FC50	HM	FC30	328	2	1	1	1	16
71	F	1	1		0.06	FC10	0.1	122	2	1	2	1			2
52	M	2	1	1	0.63	0.5	1	104	1	1	1				2	6
45	M	2	1		0.125	0.32	0.04	1090	1	1	1	9	21
32	M	1	1		HM	FC10	FC30	283	1	1	1	1	3	4		12
60	F	2	4		0.1	0.32	1	98	2	1	1					4
61	F	1	1		FC50	0.04	FC30	283	2	1	1	6
60	M	1	1		FC10	FC10	0.16	35	2	1	2	2	1		3
64	F	2	1	4	FC30	0.25	0.2	196	1	1	5	1	4		2
30	F	1	1		FC50	FC10	0.5	39	2	2	1
70	M	1	1		0.1	0.02	0.02	120	2	1	2	2			1
52	M	2	1		0.5	0.04	0.63	126	2	1	2	2			3
59	F	2	1		FC20	0.2	0.1	161	2	1	1	25			3
32	M	2	1		HM	HM	0.125	64	1	1	4	31
71	F	1	1		FC50	0.06	0.08	358	2	1	1	6			2
61	F	2	1		0.125	0.1	0.16	119	2	1	2	2	1		3
65	F	1	1		FC30	FC50	FC30	232	2	1	1	6	26		12
60	F	1	1		0.32	0.125	0.5	121	2	1	2	2	32		1
45	F	1	1		HM	FC30	0.04	77	2	2	2	2			1
56	M	2	1		0.1	0.02	0.125	78	2	1	2	2			3
22	M	1	2		HM	FC50	0.06	147	2	1	1	19
61	F	2	2		LP+	HM	LP-	56	2	1	1				1	5
63	F	1	2		0.1	0.32	0.06	98	2	1	1	15	7
69	F	2	1	2	0.1	0.02	FC30	29	2	1	1				2	6
46	M	2	1		0.2	0.06	0.125	191	1	3	1	9	7
46	F	1	1		0.4	0.4	0.4	98	2	2	2	2	21		3
54	F	1	1		0.125	0.06	0.125	102	2	1	2	2	1		3
50	M	2	1		0.1	HM	0.06	164	2	1	2	2	1	32	3
51	M	2	1	1	0.16	0.5	0.8	102	1	1	1
52	F	1	7		HM	0.02	0.1	131	2	1	1					total
60	M	1	1		0.4	HM	0.08	287	2	2	1				3	8
37	M	1	1	2	FC10	HM	0.08	69	1	2	1	28
33	F	1	1	1	HM	0.2	0.1	437	1	1	1
57	F	1	2		FC50	0.32	0.16	126	2	2	1	6
70	M	2	1	1	HM	0.04	HM	321	2	1	1	1				8
73	M	2	1		HM	FC10	LP+	71	2	1	1	19
52	F	1	2		HM	FC10	LP-	65	2	1	1	7				total
47	F	2	1	2	HM	HM	LP-	13	2	2	2	2	1		3
31	M	1	2	2	HM	0.02	LP-	1197	1	2	1	11				5
68	F	1	1		0.125	0.02	0.04	174	2	1	1	6			3
54	F	1	1		FC10	HM	HM	388	2	1	1	6			9
71	F	2	2	2	0.02	0.02	HM	75	2	2	1	21			2	10
58	M	2	1	1	FC30	0.02	0.1	11	1	1	2	22			1
55	F	1	1		0.02	0.25	0.16	99	2	1	2	2	1		1
42	F	2	1		0.02	0.02	0.5	111	2	1	1				6	7
17	M	1	1		HM	0.125	0.25	0	2	1	1	7
63	F	1	1		0.25	FC20	0.06	77	2	1	1	4				1
56	M	2	1		HM	HM	HM	112	2	1	2	2	1		3
45	F	1	2	3	HM	FC30	LP-	147	2	1	1	9
17	M	1	3		FC10	FC50	HM	218	1	3	1					5
45	F	2	1		LP+	LP-	LP-	32	2	1	2	2	1		3
58	M	2	3		HM	FC30	HM	133	2	1	4	12			5
55	M	1	1		0.2	0.2	0.5	62	2	2	1	10	2		3	7
50	M	2	1		0.1	0.4	0.63	122	2	2	1	4				12
53	F	2	1	3	LP+	0.02	LP-	455	1	1	1	1	4
48	F	2	1		0.02	0.02	0.4	301	2	1	2	2	1		1
55	F	2	1	1	LP+	HM	LP-	113	1	1	5	5	4
54	M	1	1		FC50	0.04	0.125	149	2	1	2	2			1
20	M	1	5	3	0.2	0.02	LP-	120	1	1	1					11
36	F	2	1		0.16	0.02	1	139	2	1	2	2			1
64	M	1	1		0.125	0.08	0.32	176	1	3	1				2
73	M	1	1		0.1	FC30	FC30	77	1	3	1				2
52	M	1	1	1	0.4	FC10	0.2	60	1	2	1				2	12
52	F	1	1		0.02	HM	0.63	107	2	1	2	2	1		3
42	M	2	1	1	HM	0.125	LP-	114	2	1	2	2	1		1
69	F	1	1		0.125	0.125	0.5	98	1	2	1	3			2	11
54	M	1	1		0.02	0.04	0.125	167	1	2	1	27			3	9
43	F	2	1		0.02	0.06	0.63	113	2	1	2	2	1		3
42	M	2	11		FC50	FC10	0.16	108	2	2	1					12
63	M	1	1		0.04	0.02	FC30	90	1	1	1	6			2	11
62	M	2	1		FC30	0.32	0.63	95	2	1	1
45	M	1	5		0.8	0.32	0.4	100	2	1	1					12
55	F	1	1		0.1	0.2	0.5	187	2	1	2	2	1		1
33	M	2	10	3	HM	LP+	LP-	460	2	1	1	4				total
20	M	1	1		0.02	0.25	0.32	155	1	5	1	3				5
45	F	1	1		0.1	FC30	0.16	66	2	1	2	2	1		3
59	M	1	2		HM	0.1	HM	185	2	1	5	5	4		2	8
61	M	1	1		0.125	HM	FC30	184	1	2	5	5	4			9
60	M	1	1		FC50	FC50	0.1	122	2	2	5	5	4			12
59	M	1	2	2	0.02	0.02	LP-	55	2	2	1					7
32	M	1	1		HM	0.5	1	112	1	1	1				9	total
22	M	1	1	1	0.125	FC10	0.1	84	2	1	1	4				9
19	M	2	1		0.16	0.02	FC30	143	1	1	1					12
41	M	2	1		0.5	0.16	0.08	59	2	3	1				1	3
45	F	2	1		FC10	HM	FC30	36	2	2	2	2	1		3	9
44	M	1	1		0.2	0.2	0.8	56	2	1	2	1	2		1
47	M	1	1		0.1	FC30	0.2	86	2	1	1					10
69	M	1	1		0.04	0.06	0.04	75	1	2	1	3			2	10
74	F	2	1		0.5	0.04	0.5	203	2	1	1					12
44	F	1	1		FC10	HM	FC30	29	2	1	2	2	1		3	8
63	M	2	1		FC30	FC50	0.16	120	2	1	4				1
53	F	1	1	3	HM	HM	LP-	2108	1	2	2	2			3
57	M	1	4	1	0.125	0.02	0.1	122	1	3	1					5
60	F	1	1		0.125	FC30	1	49	2	1	2	2			3
53	M	1	1		HM	FC30	0.08	1173	1	1	1					total
63	F	2	1		0.04	0.2	0.2	80	1	1	1				1	2
52	M	1	1		0.16	0.2	FC20	112	2	1	2	2			3
41	M	1	1		LP+	0.02	0.16	76	1	2	1	4				12
65	F	2	1		0.02	0.02	0.125	126	2	1	1	6
38	F	2	1		0.125	HM	0.02	85	1	2	1					11
49	M	1	4		0.04	0.04	FC30	193	1	1	1				11	5
45	F	2	1		0.06	0.02	0.04	105	2	1	2	2	1		1
49	M	1	1		FC30	0.1	0.1	99	1	2	1					7
42	M	1	2		HM	FC10	LP+	85	2	1	8	4				6
49	M	1	1		FC10	FC10	FC10	897	2	1	1				3
33	F	1	1		0.02	HM	HM	629	2	1	11				5
72	M	2	1		FC50	FC50	0.04	150	2	1	1				2	12
74	F	1	1		HM	HM	HM	1702	2	1	1	1			2	11
74	F	1	1		0.02	0.02	0.16	100	2	2	1					total
43	F	2	1		0.32	0.25	0.08	98	1	3	1					12
63	F	2	1		0.16	0.1	0.1	175	1	2	5	5	4		2	9
68	M	1	1		0.02	0.06	0.04	0	2	1	1					12
60	F	2	1		0.02	0.02	0.2	103	2	1	1					10
48	M	2	3		FC30	0.04	1	91	2	1	2	1	2		1
48	M	1	1		0.2	0.25	0.5	113	1	2	1					12
60	F	1	1		0.06	0.1	0.4	120	2	1	1	3			3	9
37	M	2	1	2	LP+	FC30	LP+	280	2	1	5	13
49	M	1	1	3	0.02	LP+	LP-	195	1	1	1					11
44	F	1	1		LP+	LP+	LP+	423	2	1	2	1			1
31	M	1	1		0.05	FC40	0.63	55	2	1	1					10
45	M	2	1		0.08	0.1	0.1	137	2	1	1	3			2	2
53	M	1	1		FC50	FC50	0.32	91	2	1	4	2			1
41	F	2	2	1	0.16	0.16	LP+	69	2	4	2	2			3
26	F	1	2		0.125	0.1	LP+	120	1	2	1	17			4	1
63	M	2	4		HM	0.1	LP+	186	1	1	1	9			5	6
70	F	1	1		FC30	0.04	0.02	413	2	2	1	6			2
56	M	1	2		FC30	0.02	FC30	132	1	2	1					12
70	M	1	2		0.08	HM	LP+	56	2	2	1	3				9
47	M	1	1		0.2	0.04	0.125	279	1	4	1					6
20	F	2	1		0.1	FC30	0.1	168	2	1	1	7				12
55	F	1	1		0.02	FC10	0.04	134	1	1	1				8	2
55	M	2	1		FC30	FC30	0.25	105	2	1	2	2			3
43	M	2	1		HM	FC30	0.2	110	2	1	1					12
43	M	1	1		0.02	HM	HM	26	2	1	1	7				12
29	M	2	1	1	HM	0.04	HM	662	1	1	8					total
15	M	1	1		0.125	0.06	0.16	190	1	1	1	17			4	11
71	F	1	1	1	FC30	FC10	FC30	168	2	2	3	15			1
13	M	2	2	3	HM	HM	LP-	736	2	1	12
65	F	2	1		LP+	HM	HM	112	2	1	5	4			2
30	M	2	1	1	HM	HM	HM	126	1	3	2	2			3
81	F	2	1		0.02	FC50	0.1	105	2	1	9				2
52	M	2	1		HM	0.1	0.125	98	2	1	1	3				2
53	M	2	1		0.02	0.32	0.63	210	2	1	2	2			1
60	F	1	1	1	HM	HM	HM	351	1	4	1	10	2		1	6
65	F	1	1		0.02	0.02	0.02	88	2	1	3
45	M	1	1		0.1	HM	0.25	91	1	2	1				2
15	M	1	1		0.04	0.08	0.16	190	1	5	1
44	M	1	1	3	HM	FC10	HM	400	2	1	1	9
70	F	2	1		0.125	0.25	0.32	323	2	1	2	15	7
59	F	1	1		0.1	0.32	0.4	91	2	1	1					11
59	M	2	1		HM	0.02	0.1	119	2	1	1	1	12		3
59	F	1	2	3	HM	0.02	LP-	119	1	1	1				2	11
64	F	1	1		HM	HM	HM	1917	1	2	1				2	2
69	M	2	1		HM	FC50	FC30	180	2	1	3
70	F	1	1		0.02	FC20	0.08	394	2	2	3	7
70	F	2	1		FC10	0.02	0.08	108	1	1	1				3
62	F	1	2		FC10	0.06	LP+	123	1	2	1				2	10
40	M	1	1	1	1	0.06	FC30	87	1	1	1	3
24	M	2	2	3	FC30	0.06	LP-	217	1	2	1	3			4	7
42	F	2	1		FC10	0.16	0.63	98	1	2	1					5
51	F	2	1		0.1	0.02	0.25	126	2	1	2	1	2		1
51	M	1	1		0.04	FC30	0.06	126	2	1	2	1	2		3
57	M	1	1		FC30	0.06	0.5	77	2	2	1	3			3	4
54	M	1	2	3	FC10	HM	LP-	35	2	1	1	9			3
69	F	2	1		0.1	0.1	0.125	238	2	3	1				2	7
65	F	2	1		0.5	0.32	0.5	91	2	1	2	1	2		3
67	F	1	1		0.1	0.1	0.1	140	2	1	7
41	M	1	1		FC10	0.1	0.1	136	2	1	4	4
57	F	1	6		0.04	0.1	0.02	98	2	1	3	7			3
40	F	1	1	1	FC30	FC30	0.08	91	2	2	1					10
70	M	2	1		HM	FC50	0.5	105	2	1	4	18
49	M	1	1		0.8	0.125	0.25	105	1	1	1	3				7
20	M	1	5		HM	0.1	FC30	155	1	2	1	3	27			total
64	M	1	1		HM	HM	0.16	77	2	1	4	2			3	12
80	M	1	1		FC10	0.02	0.5	84	2	1	1	3			2	7
52	M	2	1		0.02	0.125	1	92	2	2	1					3
57	M	1	1		FC10	0.06	0.125	75	2	1	1	1	3		3	total
50	F	1	2		HM	FC20	HM	98	2	1	2	1	2		1
59	F	2	1		FC30	0.02	0.04	516	2	1	3				2
20	M	1	1		FC20	0.08	0.5	133	2	1	1	14				6
64	F	2	1		0.04	0.04	0.16	119	2	1	3	3			1
7	F	2	1		FC20	FC10	HM	756	1	3	5	5	4
55	M	1	1		HM	0.1	0.2	71	2	1	5	4	1			9
66	M	2	1		HM	FC10	FC30	114	2	1	1	9
51	F	1	1		FC50	0.02	0.1	104	2	1	2	1	2		1	5
40	M	1	1	3	FC20	HM	LP-	228	1	1	1
40	M	1	1	2	0.02	FC30	0.02	112	2	1	3				6	10
20	M	2	3		FC50	HM	HM	14	1	1	1	4	33
50	M	1	2	2	HM	HM	HM	185	1	2	1	3	4
66	M	1	1		0.04	FC30	FC50	104	2	1	1	3				total
60	M	2	1		FC50	HM	0.125	362	2	1	1					11
48	M	1	8		LP+	HM	HM	14	1	1	5	4	8
47	M	1	1	1	0.32	FC30	0.16	113	1	2	1	3				10
45	M	1	1	2	HM	0.02	HM	103	1	1	10	4
70	F	2	1	1	HM	FC30	HM	132	1	1	1	3
55	M	1	1	3	FC50	0.02	LP-	118	1	3	1	20				2
38	F	1	1	1	HM	FC30	FC30	111	2	1	3	8
53	M	2	1		LP+	0.5	0.125	202	1	1	1	4			2
50	M	2	2		0.04	0.2	0.02	67	2	1	2	2			1
25	M	1	1	3	HM	HM	LP-	137	1	1	1	3				7
42	M	1	1		FC50	0.02	0.1	97	1	1	1	3			2	2
40	M	1	1		0.8	FC30	0.16	116	2	1	1				4	10
73	M	1	1		FC30	FC10	FC20	749	2	1	13
30	M	1	1		0.02	0.06	0.1	118	1	5	1	3
58	M	2	1		HM	HM	HM	305	1	2	1	3			2
70	F	2	1		FC10	0.1	0.1	362	2	2	3	3
53	M	2	1		FC30	FC50	0.1	100	2	1	6	14
51	M	2	1		0.2	FC50	0.04	52	2	1	2	2			1
56	F	2	1		HM	0.04	LP-	105	2	1	4	18			10
55	M	2	1		HM	0.04	0.04	132	1	1	9	30			1
47	M	1	1		0.1	FC30	0.5	132	1	1	1	3			3
20	M	2	1		0.06	0.02	0.32	202	1	2	1	3				3
53	M	2	1		0.04	0.02	0.5	138	1	1	1	3	4			7
52	M	1	1	1	FC30	0.125	0.4	42	2	1	2	1	2		1
52	M	2	1		HM	FC20	0.04	132	2	1	2	1	2		3
57	F	2	4		FC10	FC30	1	89	2	1	1	3			2	5
66	M	1	1		HM	0.02	0.02	105	2	1	2	2			1
47	M	1	1		FC50	0.2	0.25	359	1	2	1					12
75	M	2	1		HM	FC50	0.1	93	2	1	1	4
65	M	2	1		FC30	FC10	0.25	441	2	1	2	1	2		1
65	M	2	1	5	LP+	LP+	LP-	349	1	1	2	1	2		3
47	M	2	1		0.04	FC20	HM	105	2	1	2	1	2		1
70	F	1	1		HM	0.06	0.1	895	2	1	3				3
60	M	1	1		0.16	0.16	0.8	82	1	1	1	4			1
49	M	1	1		0.02	HM	HM	98	2	1	2	2			1
60	M	2	1		0.04	FC30	0.32	112	1	1	1	3
68	M	1	1		HM	FC10	HM	293	1	2	5	4			7
67	F	1	1		0.5	0.04	0.5	56	2	1	6
45	M	2	1		FC20	0.1	0.2	101	2	1	1	24
30	M	1	1	1	HM	0.02	HM	84	1	1	4	13	4
51	F	2	1		0.32	1	1	67	2	1	1	3				11
43	M	1	1		0.04	HM	0.16	98	1	1	3				6	5
75	M	1	1		HM	FC20	FC30	272	2	1	1	3	8		3	2
40	M	1	2		FC30	0.16	FC30	97	2	1	1	4			2	5
58	F	1	1		0.08	0.16	0.4	96	2	1	1					1
60	F	1	6		0.16	0.04	0.04	195	2	1	3
66	M	1	1	2	FC30	0.02	FC50	385	2	3	3				1
64	F	1	1		HM	FC30	0.08	105	1	1	1	3			2	12
36	M	2	1		0.63	FC30	0.04	161	1	1	1	12			5
66	M	2	1		0.04	0.1	0.1	91	2	1	3
25	M	1	1	2	FC30	FC10	FC10	168	1	2	1	4
31	M	2	1		HM	0.04	0.4	93	2	1	1	3				1
60	M	2	1		HM	0.04	0.4	35	2	1	4				2
63	M	1	1		0.02	0.16	0.02	91	1	2	1				1	7
48	M	2	1	3	HM	HM	AE	517	1	4	1	29			8	4
50	M	1	1		0.2	0.04	1	99	2	1	1	8	4
57	M	1	1		0.1	0.04	0.16	221	2	1	1	3				9
50	M	2	2		FC50	0.04	0.16	86	1	1	1				2	4
71	M	2	1	1	HM	HM	HM	2511	2	2	4	2			1
42	F	2	1		HM	0.02	0.02	84	2	1	2	1	2		1
47	F	2	1		0.8	0.4	0.8	94	2	1	1	14			2	1
41	M	2	1		0.8	0.04	0.125	89	1	1	14	9
25	M	1	1		LP+	0.02	0.2	180	1	1	1					10
73	F	1	1		0.32	0.02	0.2	96	1	2	1				3	1
42	M	1	1		HM	HM	LP-	112	2	1	2	1	2		1
54	M	2	1		0.1	0.2	0.32	133	2	1	2	1	2		3
50	F	2	1		HM	0.125	0.2	97	2	1	1					11
53	M	1	1	1	HM	HM	LP-	161	2	1	2	1	2		1
31	F	2	1		FC30	0.06	0.125	686	2	1	4	2			1
33	M	1	1		FC50	0.08	0.32	75	2	1	5	4
57	F	1	12		FC30	0.2	0.1	287	2	1	3
39	F	2	1		0.08	0.5	0.8	88	2	1	1					11
45	M	1	1		1	0.2	0.63	63	1	2	1					5
43	M	2	2		HM	0.06	0.1	126	2	1	2	1			2
75	M	2	1		LP+	LP-	LP-	462	1	1	1	8	4			5
63	F	1	1		HM	0.02	0.8	62	2	1	1	3				5
52	M	2	1		HM	HM	LP-	176	2	1	2	1	2		1
72	F	2	1		FC30	0.1	FC30	182	2	1	7				3
55	M	1	1		0.16	0.1	HM	322	2	1	6	26
58	F	2	1	1	HM	FC30	LP-	25	2	1	2	1	2		1
40	M	2	1		HM	FC20	0.16	73	2	1	5	23	4		1	7
23	M	2	1		FC50	FC10	0.06	295	2	1	2	1	2		3
60	M	1	1		FC10	FC10	0.63	80	2	1	2	1	2		3	12
50	M	1	2		0.06	FC10	HM	203	2	2	2	3	4		1
59	M	1	1		0.08	0.2	0.5	47	2	1	1					6
40	M	1	1		0.8	0.25	LP+	114	2	1	1					11
48	M	1	1		FC50	FC30	FC30	143	1	2	1				1
73	F	1	1		FC10	FC30	FC10	112	2	1	3				2	10
65	F	1	1		FC10	FC30	FC30	361	2	2	3	3			2
44	M	1	1	2	LP+	LP+	HM	1240	2	1	4	13
76	M	1	1		0.1	0.16	0.32	225	1	3	1	3			2
70	M	1	1		HM	0.02	0.2	259	1	2	1					9
69	M	2	1		FC20	HM	0.1	119	2	1	2	2	3		3
57	M	1	1	4	0.8	FC50	0.4	259	1	2	1				2	12
72	F	1	1		0.04	FC50	0.04	304	2	3	3				2
45	M	1	1		1	0.2	0.63	35	2	1	1	4			2
54	M	2	1		0.8	0.63	1	63	1	1	1	10			2	11
22	M	2	2	4	HM	FC50	LP-	2330	1	3	1					5
72	F	1	1		0.125	FC30	HM	923	2	3	3
8	F	2	1		HM	FC10	HM	427	1	2	1	3	4			8
29	M	1	1		HM	0.6	1	91	1	1	1	4	1			5
61	F	1	4		FC10	0.02	0.16	245	1	3	1
51	M	2	1		0.32	0.1	0.5	245	1	1	1					12
71	F	2	1		FC50	0.2	0.125	272	2	1	3	5			2	3
72	F	2	1	1	FC30	0.06	0.25	208	1	3	1				2	6
60	M	1	6		0.32	0.1	0.2	175	2	1	3	10	21		3
73	F	2	2		0.02	FC50	0.02	614	2	1	3
47	M	2	1	1	0.16	0.25	FC30	119	1	1	1					8
20	M	1	1		0.63	0.4	0.5	84	1	1	1				5	4
55	F	1	1		0.02	0.2	0.8	134	2	1	1					12
55	M	1	1		0.16	0.16	0.5	172	1	2	1	3				1
55	F	2	3		0.04	0.125	HM	510	2	2	2	1	2		3
53	M	2	1		HM	FC20	FC10	692	2	2	2	1	2		1
60	M	1	1		0.63	FC30	0.32	36	2	1	4	12			5
30	M	2	1		LP+	HM	LP-	1078	1	3	1	7				9
19	M	2	1		0.125	FC60	0.25	126	2	1	1	11
52	F	2	2		0.1	0.02	HM	140	1	1	1	8			2
34	M	1	1		HM	0.06	0.04	258	1	1	1				2	11
47	M	2	2		0.06	FC20	HM	217	2	1	2	2			1
38	F	2	1		LP+	LP-	LP-	2483	2	1	2	1	2		1
56	F	1	1		FC10	HM	HM	118	1	1	2	3
53	M	2	4		LP+	0.04	0.06	93	2	1	2	1
50	F	1	1		FC10	FC30	0.02	27	2	1	2	1	2		1
56	F	1	1		HM	HM	HM	1261	1	4	2	2			1
72	M	1	13		FC10	0.02	0.1	2674	2	1	1	1	2	14
60	M	1	1		0.04	0.5	0.63	144	1	2	1					12
28	M	2	1		0.08	0.04	0.25	167	2	1	1	1	4			3
72	F	2	2		HM	HM	0.32	97	1	3	1	8			3	3
43	F	1	9		LP+	0.02	0.5	49	2	1	2	2			1
44	M	1	2		0.04	0.06	FC10	145	1	2	1					6
31	F	1	1	1	HM	0.02	0.5	98	1	1	1	3			4	4
46	F	1	1		HM	FC30	0.04	77	2	2	2	2			1
54	F	1	1		0.5	0.04	0.08	87	2	1	1					12
35	M	1	1		0.25	0.02	0.04	63	2	1	1	11
65	F	1	2		0.02	0.2	FC30	209	2	1	1	6			2	total
43	M	2	2		HM	LP+	FC10	27	1	2	2	2			1
32	F	2	1		0.8	0.06	0.16	84	1	2	1	3			13	12
28	F	1	1		FC50	FC10	0.5	39	2	2	1
64	F	1	1		HM	HM	0.4	9	2	1	1					11
45	M	2	1		0.32	0.02	0.25	-71	1	1	5	1	4			4
51	M	2	1	2	LP+	HM	HM	242	1	2	5	16	3	4
64	F	2	1		HM	0.125	0.06	1148	1	1	2	1			2
52	F	2	3	2	0.04	0.1	HM	286	1	4	2	1	2		1
32	M	1	1	1	FC30	0.02	FC10	88	1	1	1					9
59	M	1	1		HM	0.02	HM	138	2	2	1				1	12
54	F	2	1		HM	0.4	1	140	1	1	1	16	3			10
64	F	1	1		0.02	FC30	0.02	168	1	2	1	3	1		3	5
41	M	1	1		FC50	HM	FC30	329	2	1	1	1	16
20	M	2	1	3	HM	HM	AE	321	1	6	1					5
70	F	1	1		0.06	FC10	0.1	122	2	1	2	1			2
50	M	2	1	1	0.63	0.5	1	104	1	1	1				2	6
55	F	1	1		0.125	0.06	0.125	102	2	1	2	2	1		3
43	M	2	1		0.125	0.32	0.04	2186	1	1	1	9	21
34	M	1	1		HM	FC10	FC30	284	1	1	1	1	3	4		12
61	F	1	1		FC50	0.04	FC30	284	2	1	1	6
60	F	2	1	4	FC30	0.25	0.2	196	1	1	5	1	4		2
27	M	2	1		HM	HM	0.125	64	1	1	4	31
73	F	1	1		FC50	0.06	0.08	359	2	1	1	6			2
55	F	1	2		FC50	0.32	0.16	126	2	2	1	6
66	F	2	1		FC20	0.2	0.1	161	2	1	1	25			3
54	F	2	1		0.125	0.1	0.16	119	2	1	2	2	1		3
70	F	1	1		FC30	FC50	FC30	232	2	1	1	6	26		12
55	F	1	1		0.32	0.125	0.5	121	2	1	2	2	32		1
61	M	2	1		0.1	0.02	0.125	78	2	1	2	2			3
27	M	1	2		HM	FC50	0.06	147	2	1	1	19
65	F	2	2		LP+	HM	LP-	56	2	1	1				1	5
59	F	1	2		0.1	0.32	0.06	98	2	1	1	15	7
46	M	2	1		0.2	0.06	0.125	1652	1	3	1	9	7
57	F	1	1		FC10	HM	HM	388	2	1	1	6			9
43	F	1	1		0.4	0.4	0.4	98	2	2	2	2	21		3
55	M	2	1		0.1	HM	0.06	164	2	1	2	2	1	32	3
46	M	2	1	1	0.16	0.5	0.8	102	1	1	1
49	F	1	7		HM	0.02	0.1	131	2	1	1					total
49	M	2	1		0.5	0.04	0.63	126	2	1	2	2			3
60	M	1	1		0.4	HM	0.08	287	2	2	1				3	8
37	M	1	1	2	FC10	HM	0.08	69	1	2	1	28
36	F	1	1	1	HM	0.2	0.1	72	1	1	1
51	F	1	2		HM	FC10	LP-	65	2	1	1	7				total
48	F	2	1	2	HM	HM	LP-	13	2	2	2	2	1		3
31	M	1	2	2	HM	0.02	LP-	2658	1	2	1	11				5
68	F	1	1		0.125	0.02	0.04	174	2	1	1	6			3
60	F	2	4		0.1	0.32	1	98	2	1	1					4
73	F	2	1	2	0.1	0.02	FC30	29	2	1	1				2	6
53	M	2	1	1	FC30	0.02	0.1	11	1	1	2	22			1
62	M	1	1		FC10	FC10	0.16	35	2	1	2	2	1		3
25	M	1	5	3	0.2	0.02	LP-	120	1	1	1					11
66	M	1	1		0.1	0.02	0.02	120	2	1	2	2			1
19	M	1	1		HM	0.125	0.25	0	2	1	1	7
66	F	1	1		0.25	FC20	0.06	77	2	1	1	4				1
54	M	2	1		HM	HM	HM	112	2	1	2	2	1		3
42	F	1	2	3	HM	FC30	LP-	147	2	1	1	9
16	M	1	3		FC10	FC50	HM	218	1	3	1					5
45	F	2	1		LP+	LP-	LP-	32	2	1	2	2	1		3
59	M	2	3		HM	FC30	HM	133	2	1	4	12			5
42	M	2	11		FC50	FC10	0.16	108	2	2	1					12
55	M	1	1		0.2	0.2	0.5	62	2	2	1	10	2		3	7
50	M	2	1		0.1	0.4	0.63	122	2	2	1	4				12
48	F	2	1	3	LP+	0.02	LP-	455	1	1	1	1	4
53	F	2	1		0.02	0.02	0.4	301	2	1	2	2	1		1
50	F	2	1	1	LP+	HM	LP-	113	1	1	5	5	4
54	M	1	1		FC50	0.04	0.125	149	2	1	2	2			1
41	F	2	1		0.16	0.02	1	139	2	1	2	2			1
70	M	1	1		0.125	0.08	0.32	176	1	3	1				2
77	M	1	1		0.1	FC30	FC30	77	1	3	1				2
40	M	1	1	1	0.4	FC10	0.2	60	1	2	1				2	12
52	F	1	1		0.02	HM	0.63	107	2	1	2	2	1		3
44	M	2	1	1	HM	0.125	LP-	114	2	1	2	2	1		1
66	M	2	1	1	HM	0.04	HM	321	2	1	1	1				8
54	M	1	1		0.02	0.04	0.125	167	1	2	1	27			3	9
47	F	2	1		0.02	0.06	0.63	113	2	1	2	2	1		3
62	M	2	1		FC30	0.32	0.63	95	2	1	1
77	M	2	1		HM	FC10	LP+	71	2	1	1	19
45	M	1	5		0.8	0.32	0.4	100	2	1	1					12
40	F	2	1		0.02	0.02	0.5	111	2	1	1				6	7
57	F	1	1		0.02	0.25	0.16	99	2	1	2	2	1		1
71	F	2	2	2	0.02	0.02	HM	75	2	2	1	21			2	10
48	F	1	1		0.1	0.2	0.5	187	2	1	2	2	1		1
42	F	2	1		0.06	0.02	0.04	105	2	1	2	2	1		1
61	M	2	10	3	HM	LP+	LP-	460	2	1	1	4				total
22	M	1	1		0.02	0.25	0.32	155	1	5	1	3				5
55	M	1	2		HM	0.1	HM	185	2	1	5	5	4		2	8
63	F	2	1		0.16	0.1	0.1	175	1	2	5	5	4		2	9
65	M	1	1		0.125	HM	FC30	184	1	2	5	5	4			9
53	M	1	1		HM	FC30	0.08	1539	1	1	1					total
60	M	1	1		FC50	FC50	0.1	122	2	2	5	5	4			12
60	M	1	2	2	0.02	0.02	LP-	55	2	2	1					7
31	M	1	1		HM	0.5	1	112	1	1	1				9	total
18	M	2	1		0.16	0.02	FC30	143	1	1	1					12
32	M	2	1	2	LP+	FC30	LP+	280	2	1	5	13
47	M	2	1		0.5	0.16	0.08	59	2	3	1				1	3
45	F	2	1		FC10	HM	FC30	36	2	2	2	2	1		3	9
45	F	1	1		0.1	FC30	0.16	1162	2	1	2	2	1		3
41	M	1	1		0.2	0.2	0.8	56	2	1	2	1	2		1
69	F	1	1		0.125	0.125	0.5	98	1	2	1	3			2	11
50	M	1	1		0.1	FC30	0.2	86	2	1	1					10
48	F	1	1		FC10	HM	FC30	29	2	1	2	2	1		3	8
40	F	1	1		LP+	LP+	LP+	58	2	1	2	1			1
64	M	2	1		FC30	FC50	0.16	120	2	1	4				1
56	M	1	4	1	0.125	0.02	0.1	122	1	3	1					5
80	F	2	1		0.5	0.04	0.5	203	2	1	1					12
52	F	1	1		0.125	FC30	1	49	2	1	2	2			3
22	M	1	1	1	0.125	FC10	0.1	815	2	1	1	4				9
63	M	1	1		0.04	0.02	FC30	90	1	1	1	6			2	11
71	F	2	1		0.04	0.2	0.2	80	1	1	1				1	2
52	M	1	1		0.16	0.2	FC20	112	2	1	2	2			3
41	M	1	1		LP+	0.02	0.16	75	1	2	1	4				12
48	F	2	1		0.125	HM	0.02	84	1	2	1					11
48	M	1	4		0.04	0.04	FC30	192	1	1	1				11	5
52	M	1	1		FC30	0.1	0.1	98	1	2	1					7
60	F	2	1		0.02	0.02	0.2	102	2	1	1					10
35	M	1	2		HM	FC10	LP+	84	2	1	8	4				6
31	F	1	1		0.02	HM	HM	263	2	1	11				5
72	M	2	1		FC50	FC50	0.04	149	2	1	1				2	12
76	F	1	1		HM	HM	HM	971	2	1	1	1			2	11
37	F	2	1		0.32	0.25	0.08	97	1	3	1					12
75	M	1	1		0.02	0.06	0.04	0	2	1	1					12
62	M	1	1		0.04	0.06	0.04	74	1	2	1	3			2	10
55	M	2	3		FC30	0.04	1	90	2	1	2	1	2		1
55	F	2	1		0.02	0.02	0.125	125	2	1	1	6
41	M	1	1		0.2	0.25	0.5	112	1	2	1					12
63	F	1	1		0.06	0.1	0.4	119	2	1	1	3			3	9
59	M	1	1	3	0.02	LP+	LP-	194	1	1	1					11
20	M	1	1		0.05	FC40	0.63	55	2	1	1					10
56	M	1	1		FC50	FC50	0.32	91	2	1	4	2			1
36	F	2	2	1	0.16	0.16	LP+	69	2	4	2	2			3
54	M	1	1		FC10	FC10	FC10	166	2	1	1				3
30	F	1	2		0.125	0.1	LP+	119	1	2	1	17			4	1
64	M	2	4		HM	0.1	LP+	185	1	1	1	9			5	6
68	F	1	1		FC30	0.04	0.02	412	2	2	1	6			2
53	F	1	1	3	HM	HM	LP-	1013	1	2	2	2			3
55	M	1	2		FC30	0.02	FC30	131	1	2	1					12
80	F	1	1		0.02	0.02	0.16	99	2	2	1					total
62	M	1	2		0.08	HM	LP+	56	2	2	1	3				9
55	M	1	1		0.2	0.04	0.125	1374	1	4	1					6
20	F	2	1		0.1	FC30	0.1	167	2	1	1	7				12
55	F	1	1		0.02	FC10	0.04	133	1	1	1				8	2
48	M	2	1		HM	FC30	0.2	110	2	1	1					12
34	M	1	1		0.02	HM	HM	26	2	1	1	7				12
38	M	2	1	1	HM	0.04	HM	1757	1	1	8					total
71	F	1	1	1	FC30	FC10	FC30	167	2	2	3	15			1
65	F	2	1		LP+	HM	HM	112	2	1	5	4			2
62	F	1	6		0.04	0.1	0.02	98	2	1	3	7			3
58	F	1	2	3	HM	0.02	LP-	119	1	1	1				2	11
31	M	2	1	1	HM	HM	HM	126	1	3	2	2			3
81	F	2	1		0.02	FC50	0.1	105	2	1	9				2
55	M	2	1		HM	0.1	0.125	98	2	1	1	3				2
50	M	2	1		0.02	0.32	0.63	209	2	1	2	2			1
50	M	2	1		FC30	FC30	0.25	105	2	1	2	2			3
60	F	1	1	1	HM	HM	HM	350	1	4	1	10	2		1	6
65	F	1	1		0.02	0.02	0.02	88	2	1	3
44	M	1	1		0.1	HM	0.25	91	1	2	1				2
70	F	2	1		FC10	0.02	0.08	108	1	1	1				3
43	M	2	1		0.08	0.1	0.1	136	2	1	1	3			2	2
44	M	1	1	3	HM	FC10	HM	399	2	1	1	9
70	F	2	1		0.125	0.25	0.32	110	2	1	2	15	7
60	F	1	1		0.1	0.32	0.4	91	2	1	1					11
59	M	2	1		HM	0.02	0.1	119	2	1	1	1	12		3
70	M	2	1		HM	FC50	FC30	180	2	1	3
72	F	1	1		0.02	FC20	0.08	393	2	2	3	7
61	F	1	2		FC10	0.06	LP+	123	1	2	1				2	10
13	M	1	1		0.04	0.08	0.16	189	1	5	1
28	M	2	2	3	FC30	0.06	LP-	217	1	2	1	3			4	7
13	M	2	2	3	HM	HM	LP-	370	2	1	12
42	F	2	1		FC10	0.16	0.63	98	1	2	1					5
51	F	2	1		0.1	0.02	0.25	126	2	1	2	1	2		1
48	M	1	1		0.04	FC30	0.06	126	2	1	2	1	2		3
62	M	1	1		FC30	0.06	0.5	77	2	2	1	3			3	4
52	M	1	2	3	FC10	HM	LP-	35	2	1	1	9			3
68	F	2	1		0.1	0.1	0.125	238	2	3	1				2	7
35	F	1	1	1	FC30	FC30	0.08	91	2	2	1					10
66	F	2	1		0.5	0.32	0.5	91	2	1	2	1	2		3
67	F	1	1		0.1	0.1	0.1	140	2	1	7
16	M	1	1		0.125	0.06	0.16	189	1	1	1	17			4	11
40	M	1	1		FC10	0.1	0.1	136	2	1	4	4
41	M	1	1	2	0.02	FC30	0.02	112	2	1	3				6	10
64	M	2	1		HM	FC50	0.5	105	2	1	4	18
55	M	1	1		0.8	0.125	0.25	105	1	1	1	3				7
7	F	2	1		FC20	FC10	HM	390	1	3	5	5	4
24	M	1	5		HM	0.1	FC30	155	1	2	1	3	27			total
60	M	1	1		HM	HM	0.16	77	2	1	4	2			3	12
35	M	1	1	1	1	0.06	FC30	87	1	1	1	3
76	M	1	1		FC10	0.02	0.5	84	2	1	1	3			2	7
66	M	2	1		HM	FC10	FC30	114	2	1	1	9
58	M	2	1		0.02	0.125	1	92	2	2	1					3
55	M	1	1		FC10	0.06	0.125	75	2	1	1	1	3		3	total
50	F	1	2		HM	FC20	HM	98	2	1	2	1	2		1
63	F	1	1		HM	HM	HM	1186	1	2	1				2	2
59	F	2	1		FC30	0.02	0.04	515	2	1	3				2
20	M	1	1		FC20	0.08	0.5	133	2	1	1	14				6
64	F	2	1		0.04	0.04	0.16	119	2	1	3	3			1
55	M	1	1		HM	0.1	0.2	72	2	1	5	4	1			9
64	M	1	1		0.04	FC30	FC50	104	2	1	1	3				total
51	F	1	1		FC50	0.02	0.1	104	2	1	2	1	2		1	5
35	M	1	1	3	FC20	HM	LP-	593	1	1	1
25	M	2	3		FC50	HM	HM	14	1	1	1	4	33
47	M	1	2	2	HM	HM	HM	185	1	2	1	3	4
45	M	1	1		FC50	0.02	0.1	97	1	1	1	3			2	2
62	M	2	1		FC50	HM	0.125	362	2	1	1					11
46	M	1	8		LP+	HM	HM	14	1	1	5	4	8
52	M	1	1	1	0.32	FC30	0.16	113	1	2	1	3				10
33	F	1	1	1	HM	FC30	FC30	111	2	1	3	8
37	M	1	1	2	HM	0.02	HM	103	1	1	10	4
55	M	2	2		0.04	0.2	0.02	67	2	1	2	2			1
57	M	2	1		HM	HM	HM	1035	1	2	1	3			2
75	F	2	1	1	HM	FC30	HM	132	1	1	1	3
55	M	1	1	3	FC50	0.02	LP-	118	1	3	1	20				2
48	M	2	1		LP+	0.5	0.125	202	1	1	1	4			2
30	M	1	1	3	HM	HM	LP-	137	1	1	1	3				7
40	M	1	1		0.8	FC30	0.16	116	2	1	1				4	10
73	M	1	1		FC30	FC10	FC20	383	2	1	13
24	M	2	1		0.06	0.02	0.32	202	1	2	1	3				3
31	M	1	1		0.02	0.06	0.1	118	1	5	1	3
70	F	2	1		FC10	0.1	0.1	362	2	2	3	3
55	M	2	1		FC30	FC50	0.1	100	2	1	6	14
49	M	2	1		0.2	FC50	0.04	52	2	1	2	2			1
56	F	2	1		HM	0.04	LP-	105	2	1	4	18			10
56	M	2	1		HM	0.04	0.04	132	1	1	9	30			1
46	M	1	1		0.1	FC30	0.5	132	1	1	1	3			3
49	M	2	1		0.04	0.02	0.5	138	1	1	1	3	4			7
55	M	1	1		HM	0.02	0.02	105	2	1	2	2			1
55	M	1	1	1	FC30	0.125	0.4	42	2	1	2	1	2		1
49	M	2	1		HM	FC20	0.04	132	2	1	2	1	2		3
54	M	2	1		0.04	FC20	HM	105	2	1	2	1	2		1
57	F	2	4		FC10	FC30	1	89	2	1	1	3			2	5
58	M	1	1		FC50	0.2	0.25	359	1	2	1					12
77	M	2	1		HM	FC50	0.1	93	2	1	1	4
63	M	2	1		FC30	FC10	0.25	441	2	1	2	1	2		1
53	M	2	1		0.04	FC30	0.32	112	1	1	1	3
63	M	2	1	5	LP+	LP+	LP-	349	1	1	2	1	2		3
72	F	1	1		HM	0.06	0.1	164	2	1	3				3
55	M	1	1		0.16	0.16	0.8	82	1	1	1	4			1
50	M	1	1		0.02	HM	HM	98	2	1	2	2			1
30	M	1	1	1	HM	0.02	HM	84	1	1	4	13	4
70	M	1	1		HM	FC10	HM	293	1	2	5	4			7
66	F	1	1		0.5	0.04	0.5	56	2	1	6
46	M	2	1		FC20	0.1	0.2	101	2	1	1	24
50	F	2	1		0.32	1	1	67	2	1	1	3				11
48	M	1	1		0.04	HM	0.16	98	1	1	3				6	5
38	M	2	1		0.63	FC30	0.04	161	1	1	1	12			5
71	M	1	1		HM	FC20	FC30	272	2	1	1	3	8		3	2
40	M	1	2		FC30	0.16	FC30	97	2	1	1	4			2	5
60	F	1	1		0.08	0.16	0.4	96	2	1	1					1
48	M	1	1		0.2	0.04	1	99	2	1	1	8	4
58	F	1	6		0.16	0.04	0.04	195	2	1	3
71	M	1	1	2	FC30	0.02	FC50	385	2	3	3				1
64	F	1	1		HM	FC30	0.08	105	1	1	1	3			2	12
58	M	2	1		0.04	0.1	0.1	91	2	1	3
25	M	1	1	2	FC30	FC10	FC10	168	1	2	1	4
34	M	2	1		HM	0.04	0.4	93	2	1	1	3				1
61	M	2	1		HM	0.04	0.4	35	2	1	4				2
48	M	2	1	3	HM	HM	AE	517	1	4	1	29			8	4
49	F	2	1		0.8	0.4	0.8	94	2	1	1	14			2	1
58	M	1	1		0.1	0.04	0.16	221	2	1	1	3				9
54	M	2	2		FC50	0.04	0.16	86	1	1	1				2	4
65	M	2	1	1	HM	HM	HM	684	2	2	4	2			1
39	F	2	1		HM	0.02	0.02	84	2	1	2	1	2		1
31	F	2	1		FC30	0.06	0.125	685	2	1	4	2			1
63	M	1	1		0.02	0.16	0.02	91	1	2	1				1	7
41	M	2	1		0.8	0.04	0.125	89	1	1	14	9
25	M	1	1		LP+	0.02	0.2	180	1	1	1					10
73	F	1	1		0.32	0.02	0.2	96	1	2	1				3	1
39	M	1	1		HM	HM	LP-	112	2	1	2	1	2		1
57	M	2	1		0.1	0.2	0.32	133	2	1	2	1	2		3
46	F	2	1		HM	0.125	0.2	97	2	1	1					11
53	M	1	1	1	HM	HM	LP-	161	2	1	2	1	2		1
45	M	1	1		1	0.2	0.63	63	1	2	1					5
35	M	1	1		FC50	0.08	0.32	75	2	1	5	4
60	F	1	12		FC30	0.2	0.1	287	2	1	3
55	M	1	1	4	0.8	FC50	0.4	259	1	2	1				2	12
35	M	2	1		FC50	FC10	0.06	295	2	1	2	1	2		3
39	F	2	1		0.08	0.5	0.8	88	2	1	1					11
43	M	2	2		HM	0.06	0.1	126	2	1	2	1			2
60	M	2	1		LP+	LP-	LP-	462	1	1	1	8	4			5
70	F	1	1		HM	0.02	0.8	62	2	1	1	3				5
67	M	2	1		HM	HM	LP-	176	2	1	2	1	2		1
65	F	2	1		FC30	0.1	FC30	182	2	1	7				3
58	F	2	1	1	HM	FC30	LP-	25	2	1	2	1	2		1
28	M	2	1		HM	FC20	0.16	73	2	1	5	23	4		1	7
70	F	1	1		FC10	FC30	FC30	361	2	2	3	3			2
55	M	1	2		0.06	FC10	HM	203	2	2	2	3	4		1
54	M	1	1		0.08	0.2	0.5	47	2	1	1					6
40	M	1	1		0.8	0.25	LP+	114	2	1	1					11
48	M	1	1		FC50	FC30	FC30	143	1	2	1				1
68	F	1	1		FC10	FC30	FC10	112	2	1	3				2	10
52	M	1	1		0.16	0.1	HM	322	2	1	6	26
53	M	2	1		0.8	0.63	1	63	1	1	1	10			2	11
55	M	1	1	2	LP+	LP+	HM	144	2	1	4	13
49	M	1	1		FC10	FC10	0.63	80	2	1	2	1	2		3	12
79	M	1	1		0.1	0.16	0.32	225	1	3	1	3			2
77	M	1	1		HM	0.02	0.2	259	1	2	1					9
62	M	2	1		FC20	HM	0.1	119	2	1	2	2	3		3
72	F	1	1		0.04	FC50	0.04	304	2	3	3				2
46	M	1	1		1	0.2	0.63	35	2	1	1	4			2
45	F	1	1		0.02	0.2	0.8	134	2	1	1					12
25	M	2	2	4	HM	FC50	LP-	138	1	3	1					5
69	F	1	1		0.125	FC30	HM	192	2	3	3
24	M	1	1		HM	0.6	1	91	1	1	1	4	1			5
64	F	1	4		FC10	0.02	0.16	245	1	3	1
53	M	2	1		0.32	0.1	0.5	245	1	1	1					12
72	F	2	1		FC50	0.2	0.125	272	2	1	3	5			2	3
71	F	2	1	1	FC30	0.06	0.25	208	1	3	1				2	6
66	M	1	6		0.32	0.1	0.2	175	2	1	3	10	21		3
76	F	2	2		0.02	FC50	0.02	1344	2	1	3
44	M	2	1	1	0.16	0.25	FC30	119	1	1	1					8
63	M	1	1		0.63	FC30	0.32	36	2	1	4	12			5
17	M	1	1		0.63	0.4	0.5	84	1	1	1				5	4
55	M	1	1		0.16	0.16	0.5	172	1	2	1	3				1
54	F	2	3		0.04	0.125	HM	510	2	2	2	1	2		3
16	F	2	1		HM	FC10	HM	427	1	2	1	3	4			8
50	M	2	1		HM	FC20	FC10	692	2	2	2	1	2		1
56	F	1	1		0.32	0.1	0.5	41	1	1	1					12
48	F	2	1		0.08	0.2	0.5	76	2	1	1					6
64	M	1	1		0.02	0.16	0.02	90	1	2	1				1	7
40	F	1	1		FC50	FC10	0.06	140	2	1	2	1	2		3
52	M	2	1		1	0.2	0.63	86	2	1	1	4			2
49	M	1	1		0.32	1	1	71	2	1	1	3				11
55	M	2	1		HM	0.1	0.2	-253	2	1	5	4	1			9
59	F	2	1		HM	FC10	HM	-241	1	2	5	4			7
45	M	1	1		0.63	FC30	0.04	-84	1	1	1	12			5
